# Supplementary material for: Delineating the Role of Aedes aegypti ABC Transporter Gene Family during Mosquito Development and Arboviral Infection via Transcriptome Analyses
Source: Pathogens. 2021 Sep 2;10(9):1127. doi: 10.3390/pathogens10091127 (PMC8470938; doi:10.3390/pathogens10091127)
Supplement: Supplementary file 1 [file pathogens-10-01127-s001.zip › Supplementary files pathogens-1343090/Supplementary File Excel 1_ pathogens-1343090.xlsx]

## Sheet: 1AaeABCs Comparison oldvsnew  
Identifiers for Ae. aegypti ABC transporter genes used in current and previous studies
Current Study (Kumar et al.)			Lu et. al, 2016		Figueira-Mansur et. al, 2020
Gene Name	Aedes aegypti Sequence ID	Prior gene id(s)	Gene number	Subfamily		Name	VectorBase (accession number)
Subfamily A (11)
ABCA1	AAEL012698		AAEL012698	ABCA3		AaegABCA3L4	AAEL012698-PA
ABCA2.1	AAEL012702		AAEL012702	ABCA3		AaegABCA3L1	AAEL012702-PA
ABCA2.2	AAEL012700		AAEL012700	ABCA3		AaegABCA3L2	AAEL012700-PA
ABCA4	AAEL001938		AAEL001938	ABCA3		AaegABCA3L7	AAEL001938-PA
ABCA5	AAEL008386		AAEL008386	ABCA3
ABCA6	AAEL008384		AAEL008384	ABCA3		AaegABCA3L6	AAEL008384-PA
ABCA7.1	AAEL017572		AAEL017572	ABCA		AaegABCA18	AAEL017572-PA
ABCA7.2	AAEL014699		AAEL014699	ABCA
ABCA8	AAEL021738	AAEL004331	AAEL004331	ABCA5		AaegABCA5L	AAEL004331-PA
ABCA9	AAEL018040	AAEL004954, AAEL004968	AAEL018040	ABCE-like	Grouped with ABCA family members	AaegABCA5L	AAEL018040-PA
ABCA10	AAEL012701	AAEL015146	AAEL012701	ABCA3		AaegABCA3L3	AAEL012701-PA
			AAEL015146	ABCA3
			AAEL008388	ABCA3	Long non-coding RNA (New ID AAEL024038)	AaegABCA3L5	AAEL008388-PA
Subfamily B (5)
ABCB1	AAEL008134		AAEL008134	ABCB6		AaegABCB10L	AAEL008134-PA
ABCB2	AAEL010379		AAEL010379	ABCB1		AaegABCB1L/AaegP-gp	AAEL010379-PA
ABCB3	AAEL022941	AAEL002468	AAEL002468	ABCB8		AaegABCB8L	AAEL002468-PA
ABCB4	AAEL006717		AAEL006717	ABCB7		AaegABCB7L	AAEL006717-PA
ABCB5	AAEL000434		AAEL000434	ABCB10		AaegABCB6L	AAEL000434-PA
Subfamily C (16)
ABCC1	AAEL005918		AAEL005918	ABCC4		AaegABCC4L2	AAEL005918-PA
ABCC2	AAEL025460	AAEL005937	AAEL005937	ABCC4		AaegABCC4L3	AAEL005937-PA
ABCC3	AAEL005929		AAEL005929	ABCC4		AaegABCC4L4	AAEL005929-PA
ABCC4.1	AAEL012395		AAEL012395	ABCC4		AaegABCC4L6	AAEL012395-PA
ABCC4.2	AAEL019847	AAEL012386, AAEL012192	AAEL012386	ABCC4		AaegABCC4L7	AAEL012386-PA
			AAEL012192	ABCC4		AaegABCC4L8	AAEL012192-PA
ABCC5	AAEL023958	AAEL013834, AAEL015067, AAEL015290	AAEL013834	ABCC4		AaegABCC4L5	AAEL013834-PA
			AAEL015067	ABCC4
			AAEL015290	ABCC4
ABCC6	AAEL027539	AAEL013833	AAEL013833	ABCC4
ABCC7	AAEL018267	AAEL013854, AAEL013848, AAEL013567	AAEL018267	ABCC4
			AAEL013567	ABCC4		AaegABCC4L1	AAEL013567-PA
ABCC8	AAEL005045		AAEL005045	ABCC1/3		AaegABCC1L2	AAEL005045-PA
ABCC9	AAEL005026		AAEL005026	ABCC1/3		AaegABCC1L1	AAEL005026-PA
ABCC10	AAEL005043		AAEL005043	ABCC1/3
ABCC12	AAEL020303	AAEL006622	AAEL006622	ABCC10		AaegABCC10L	AAEL006622-PA
ABCC13	AAEL023524	AAEL013215	AAEL013215	ABCC8/9
ABCC14	AAEL004743		AAEL004743	ABCC1/3		AaegABCC1L4	AAEL004743-PA
ABCC16	AAEL017209					AaegABCC1L5	AAEL017209-PA
ABCC17	AAEL015644	AAEL005499	AAEL005499	ABCC		AaegABCC14	AAEL005499-PA
			AAEL012189	ABCC	Probe Showing similarity with ABCC4.1
			AAEL005030	ABCC	Uncharacterized protein (No NBD or TMD)	AaegABCC1L3	AAEL005030-PA
Subfamily D (2)
ABCD1	AAEL010047		AAEL010047	ABCD1/2		AaegABCD3L	AAEL010047-PA
ABCD2	AAEL002913		AAEL002913	ABCD3		AaegABCD2L	AAEL002913-PA
Subfamily E (1)
ABCE1	AAEL010059		AAEL010059	ABCE1		AaegABCE1L	AAEL010059-PA
Subfamily F (3)
ABCF1	AAEL001101		AAEL001101	ABCF1		AaegABCF1L	AAEL001101-PA
ABCF2	AAEL010977		AAEL010977	ABCF2		AaegABCF2L	AAEL010977-PA
ABCF3	AAEL010359		AAEL010359	ABCF3		AaegABCF3L	AAEL010359-PA
Subfamily G (18)
ABCG1	AAEL016999		AAEL016999	white		AaegWhite	AAEL016999-PA
ABCG2	AAEL021570	AAEL017106	AAEL017106	scarlet		AaegABCG/scarletL2	AAEL017106-PA
ABCG3	AAEL008138		AAEL008138	ABCG1/4		AaegABCG/whiteL1	AAEL008138-PA
ABCG4	AAEL003703		AAEL003703	scarlet		AaegABCG/scarletL1	AAEL003703-PA
ABCG5	AAEL017188		AAEL017188	brown
ABCG7	AAEL008672		AAEL008672	ABCG1/4		AaegABCG/whiteL2	AAEL008672-PA
ABCG8	AAEL019463	AAEL008629	AAEL008629	ABCG1/4		AaegABCG/whiteL7	AAEL008629-PA
ABCG10	AAEL027367	AAEL008631	AAEL008631	ABCG1/4		AaegABCG/whiteL8	AAEL008631-PA
ABCG11	AAEL008635		AAEL008635	ABCG1/4		AaegABCG/whiteL9	AAEL008635-PA
ABCG13	AAEL022734	AAEL011265	AAEL011265	ABCG8		AaegABCG8L2	AAEL011265-PA
ABCG14	AAEL027424	AAEL012170, AAEL011269	AAEL012170	ABCG5		AaegABCG8L1	AAEL012170-PA
			AAEL011269	ABCG
ABCG15	AAEL019641	AAEL013372, AAEL015670	AAEL013372	ABCG1/4		AaegABCG/whiteL10	AAEL013372-PA
			AAEL015670	ABCG
ABCG16	AAEL008625		AAEL008625	ABCG1/4		AaegABCG/whiteL6	AAEL008625-PA
ABCG17	AAEL008628		AAEL008628	ABCG1/4		AaegABCG/whiteL5	AAEL008628-PA
ABCG18	AAEL008632		AAEL008632	ABCG1/4		AaegABCG/whiteL4	AAEL008632-PA
ABCG19/G20	AAEL026976	AAEL008627	AAEL008627	ABCG1/4
ABCG21	AAEL008624		AAEL008624	ABCG1/4		AaegABCG/whiteL3	AAEL008624-PA
ABCG22	AAEL027686	AAEL011863	AAEL011863	ABCG1/4
Subfamily H (3)
ABCH1	AAEL005491		AAEL005491	ABCH		AaegABCH2	AAEL005491-PA
ABCH2	AAEL018334	AAEL005249, AAEL005244	AAEL018334	ABCH		AaegABCH4L5	AAEL018334-PA
						AaegABCH1	AAEL005249-PA
ABCH3	AAEL014428	AAEL015551	AAEL014428	ABCH		AaegABCH3	AAEL014428-PA
			AAEL015551	ABCH
					Subfamily J
						AaegSMC1L1	AAEL005802-PA
						AaegSMC1L2	AAEL015592-PA
						AaegSMC2L	AAEL003449-PA
						AaegSMC3L	AAEL006937-PA
						AaegSMC4L	AAEL001655-PA
						AaegSMC6L	AAEL002581-PA
						AaegRAD50L1	AAEL005245-PA
						AaegRAD50L2	AAEL014748-PA
						AaegMutS6L	AAEL011780-PA

## Sheet: 2AaeABCsDevelopmentalexpression
Gene ID	Male_testes	Male_Carcass	NBF_Carcass	12_hr_BF_Carcass	24_hr_BF_Carcass	36_hr_BF_Carcass	48_hr_BF_Carcass	60_hr_BF_Carcass	72_hr_BF_Carcass	NBF	12_hr_BF	24_hr_BF	36_hr_BF	48_hr_BF	60_hr_BF	72_hr_BF	0-2_hr	2-4_hr	4-8_hr	8-12_hr	12-16_hr	16-20_hr	20-24_hr	24-28_hr	28-32_hr	32-36_hr	36-40_hr	40-44_hr	44-48_hr	48-52_hr	52-56_hr	56-60_hr	60-64_hr	64-68_hr	68-72_hr	72-76_hr	1st	2nd	3rd	4th	Male_pupae	Female_pupae
AAEL000434	0.135283	0.219965	0.131953	0.266089	0.181164	0.213095	0.293939	0.287529	0.225386	0.0673262	0.367331	0.359073	0.34373	0.420833	0.431347	0.445036	0.413663	0.221857	0.200086	0.127701	0.216565	0.201844	0.222276	0.206693	0.251288	0.261594	0.232784	0.271984	0.261638	0.293554	0.27952	0.184325	0.234895	0.248493	0.235112	0.179685	0.157175	0.359699	0.268866	0.202258	0.28544	0.212097
AAEL001101	0.407039	0.336924	0.640559	0.730172	0.516568	0.480887	0.559708	0.75757	0.651354	0.178094	0.849663	0.925534	0.973604	0.833577	0.811742	0.770699	0.799318	0.755089	0.764815	0.74677	0.852485	0.72903	0.653767	0.744159	0.612052	0.648047	0.611695	0.625357	0.600186	0.609425	0.582843	0.554422	0.594325	0.546381	0.697444	0.782114	1.00477	0.951825	0.663489	0.664781	0.551888	0.555058
AAEL001938	0.0035596	0.2689	0.0495768	0.0627975	0.107915	0.106537	0.140963	0.14497	0.129547	0.00842199	0.0122284	0.00524598	0.000928605	0.00682227	0.00299201	0.00529887	0.00647087	0.00797665	0.00862453	0.0136036	0.00668288	0.010721	0.00578848	0.00264361	0.0044014	0.00100285	0.0088184	0.0107372	0.00835129	0.0116351	0.00539268	0.000875372	0.0356779	0.109673	0.157473	0.128848	0.549869	0.212376	0.230633	0.244203	0.012141	0.0112413
AAEL002913	0.411424	0.531137	0.399032	0.66048	0.591974	0.550707	0.590211	0.613901	0.528238	0.128444	0.425638	0.411376	0.419071	0.504785	0.409088	0.428483	0.391534	0.2988	0.25202	0.351071	0.479842	0.333157	0.314845	0.341269	0.298174	0.322594	0.345022	0.397881	0.356081	0.331837	0.427348	0.477442	0.49215	0.61119	0.588308	0.666402	0.811337	0.79441	0.804176	0.662542	0.519869	0.517434
AAEL003703	0.0176131	0.0417539	0.0482224	0.273765	0.178497	0.033382	0.0379383	0.0785419	0.0597908	0.114611	0.0447395	0.0790535	0.0358768	0.0341872	0.0439979	0.0669549	0.0376623	0.0225397	0.0275801	0.0805054	0.117915	0.0944736	0.123118	0.050312	0.10815	0.0875069	0.167439	0.17035	0.141836	0.10199	0.114482	0.0483271	0.117597	0.0548807	0.0948156	0.0587694	0.39906	0.15179	0.0776505	0.0358038	0.0444313	0.0345849
AAEL004743	0.132039	0.422196	0.131048	0.4743	0.333823	0.30608	0.347015	0.350385	0.271387	0.180294	0.635079	0.574768	0.427884	0.58473	0.53239	0.669677	0.601582	0.404776	0.440923	0.47803	0.568171	0.667318	0.721063	0.592401	0.733278	0.579168	0.589272	0.490968	0.469493	0.396854	0.367354	0.251848	0.485603	0.567401	0.41849	0.357143	0.226793	0.467758	0.465109	0.397096	0.357676	0.309397
AAEL005026	0.0198009	0.323838	0.0652326	0.128855	0.166233	0.242655	0.444949	0.384303	0.230563	0.0135584	0.0196343	0.0275952	0.0147995	0.0156237	0.00961712	0.0148525	0.0052471	0	0.00699673	0.0370306	0.0703301	0.121824	0.127579	0.115022	0.159987	0.249197	0.205366	0.353467	0.469744	0.555221	0.641056	0.375181	0.607509	0.721037	0.499774	0.36644	0.15123	0.210149	0.16712	0.092149	0.0750903	0.0520769
AAEL005043	0.0259986	1.54099	0.898633	1.26818	1.23096	1.10784	1.03054	1.08899	1.22395	0.191596	0.0698246	0.0418733	0.0606052	0.0420749	0.0776474	0.0953046	0.0159917	0.0384749	0.0263885	0.300474	0.414367	0.289402	0.274451	0.0460576	0.0539806	0.00498866	0.0883207	0.129176	0.145783	0.0306263	0.0590681	0.342397	1.16883	1.6563	1.64048	1.66646	2.30449	1.56049	1.71557	1.16622	0.423718	0.233343
AAEL005045	0	0.46481	0.194978	0.403088	0.519558	0.479536	0.34951	0.290955	0.313706	0.00351994	0.00342261	0	0.00231182	0	0.00372718	0.00331081	0	0	0.00405362	0.0360518	0.0164764	0.0198393	0.0281298	0.0162233	0.0440212	0.0595625	0.0473081	0.0510881	0.0619459	0.0630504	0.154056	0.23729	0.589742	0.746697	0.658106	0.602867	0.433169	1.00021	1.06364	0.590871	0.205423	0.207317
AAEL005491	0.0681404	0.252267	0.0346225	0.0766933	0.0682276	0.0910982	0.13867	0.122278	0.106166	0.00232495	0.0235982	0.0186892	0.0142873	0.0630499	0.0216713	0.0050129	0.000535795	0.000567086	0.00249998	0.0508337	0.0373374	0.0162074	0.0105504	0.00692259	0.00921471	0.0233075	0.0437303	0.0727696	0.0664543	0.0582729	0.0510253	0.115269	0.207415	0.32476	0.206402	0.163245	0.299553	0.152332	0.078633	0.151154	0.25899	0.227265
AAEL005918	0.246122	0.396118	0.315401	0.769226	0.737326	0.573349	0.561532	0.627669	0.316667	0.069757	0.445401	0.385253	0.272744	0.326086	0.31771	0.335702	0.311529	0.313062	0.362315	0.32766	0.369076	0.392425	0.293623	0.114081	0.11631	0.119198	0.215956	0.219088	0.23076	0.132739	0.138632	0.116382	0.242274	0.224883	0.216663	0.163831	0.152826	0.276688	0.325085	0.483721	0.594197	0.282763
AAEL005929	0.106917	0.307017	0.164949	0.33356	0.329626	0.342986	0.380319	0.360943	0.283907	0.0815726	0.462589	0.533012	0.383765	0.428008	0.255019	0.385932	0.306198	0.327501	0.438113	0.678883	1.04489	0.93009	0.815231	0.497978	0.487116	0.460983	0.560076	0.511619	0.503154	0.318382	0.314743	0.223674	0.479269	0.487718	0.374109	0.283974	0.207492	0.464912	0.349711	0.342828	0.35561	0.265143
AAEL006717	0.381558	0.492138	0.393539	0.485238	0.479911	0.544603	0.593196	0.612958	0.493342	0.163215	0.660709	0.549982	0.531231	0.622492	0.661763	0.605176	0.618188	0.732367	0.632396	0.622078	0.552047	0.531142	0.530854	0.504621	0.506374	0.501253	0.509891	0.496771	0.473634	0.479911	0.467117	0.436257	0.569065	0.543213	0.586198	0.503331	0.349567	0.532825	0.47101	0.406426	0.492961	0.429723
AAEL008134	0.687755	1.13491	0.770635	1.20797	0.969085	0.755099	0.89132	0.935365	0.944593	0.162654	0.552199	0.589608	0.520958	0.642705	0.55193	0.660304	0.552407	0.620365	0.550969	0.605752	0.645153	0.616161	0.658144	0.626353	0.565622	0.533498	0.58923	0.555517	0.512183	0.458719	0.471851	0.351806	0.442049	0.389244	0.391943	0.377839	0.543957	0.659079	0.771288	0.705823	0.723385	0.727583
AAEL008138	0.0435697	0.16125	0.0227532	0.0397892	0.0628335	0.0737874	0.0872991	0.0813693	0.0521162	0.0375101	0.104781	0.113263	0.10611	0.147566	0.129185	0.137004	0.171459	0.0913954	0.0809228	0.0436452	0.0229613	0.0401709	0.0679078	0.0635276	0.127123	0.131031	0.150033	0.134056	0.126102	0.123447	0.145547	0.0992845	0.153962	0.189666	0.167733	0.156106	0.269807	0.137178	0.199077	0.175199	0.180875	0.14266
AAEL008384	0.00636476	0.0253031	0.00430996	0.00646778	0.00906132	0.0237188	0.0240675	0.0107553	0.0138177	0.658916	0.138513	0.0449314	0.0483451	0.036053	0.0367031	0.0277829	0.0408934	0.056654	0.0707396	0.0387799	0.0158162	0.011739	0.00593255	0.00525334	0.00941982	0.0071451	0.0125999	0.0482233	0.0516987	0.0727439	0.0412405	0.0214668	0.0880285	0.135707	0.204174	0.142626	0.464436	0.187716	0.219309	0.18891	0.00488056	0.00194123
AAEL008386	0.00104965	0.205771	0.0900809	0.192914	0.23172	0.135871	0.0906674	0.0879231	0.154404	0.00332122	0.00643489	0.000516965	0.000546312	0.000577267	0.000588116	0.000783074	0	0.000675768	0.0057248	0.0180869	0.0062907	0.00159283	0.00486796	0.00207415	0.00414246	0.00528149	0.00313191	0.00342868	0.00274605	0.00371804	0.00370693	0.00308077	0.0287872	0.0420302	0.0739703	0.053208	0.130987	0.29044	0.406812	0.116519	0.366666	0.199688
AAEL008624	0.135573	0.405112	0.238035	0.296	0.359483	0.385662	0.440363	0.393482	0.382075	0.0349198	0.229607	0.240472	0.212158	0.270745	0.325932	0.269848	0.320776	0.237873	0.1693	0.0857419	0.0462325	0.0366317	0.0452921	0.0321287	0.02149	0.0292926	0.0323726	0.0477538	0.0449557	0.0367315	0.0251866	0.0244249	0.0408798	0.0227517	0.0233455	0.0142885	0.0246478	0.0174247	0.162951	0.284211	0.430124	0.427509
AAEL008625	0.0161265	0.372107	0.217931	0.149252	0.191806	0.246367	0.255736	0.268741	0.26673	0.00860121	0.0042025	0.000897609	0.00094854	0.00299987	0.00407002	0.00271446	0	0.0023432	0.00221881	0	0.00137369	0.00459547	0.00423109	0.00180203	0.000902831	0.00102438	0.00632374	0.00340344	0.00286166	0.00369068	0.00184372	0.000894166	0.00835981	0.000957179	0	0	0.00800406	0.00200111	0.000958388	0.00782544	0.284088	0.237301
AAEL008628	0.155416	0.181259	0.0747913	0.0837205	0.0540104	0.0455792	0.0953161	0.148671	0.0898134	0	0.00738948	0.0125044	0.0275939	0.00528036	0.0141987	0	0	0.00206834	0	0.0089658	0.00960565	0.0299273	0.0304243	0.020236	0.00790268	0.0159919	0.537107	0.161744	0.131589	0.0464804	0.0329555	0.0185541	0.0408453	0.01003	0.011312	0.00431671	0.0174651	0.00527748	0.00505031	0.0190846	0.225683	0.117485
AAEL008632	0.158086	0.292237	0.461733	0.505736	0.50676	0.61923	0.830845	0.503963	0.41737	0.0122559	0.00798312	0.0188703	0.0463524	0.00712046	0.0269407	0.00194384	0	0	0	0.211059	0.622831	0.588829	0.655855	0.708279	0.608652	0.598823	0.65658	0.534441	0.486042	0.401996	0.276188	0.255798	0.224766	0.200645	0.152843	0.147665	0.052985	0.213365	0.534218	0.482097	0.408388	0.337905
AAEL008635	0.0850117	0.680745	0.386273	0.68966	1.18192	1.17386	0.908977	0.84313	0.604445	0.030703	0.42606	0.49159	0.247929	0.425135	0.417897	0.0905079	0.0690394	0.0757206	0.0326263	0.0338904	0.107223	0.198399	0.357375	0.394184	0.592863	0.801854	0.838704	0.725993	0.68125	0.531422	0.3715	0.271543	0.445163	0.487983	0.55382	0.58186	0.705896	0.594302	0.681117	0.602663	0.497879	0.379308
AAEL008672	0.487685	0.950313	0.436745	0.75267	1.09618	1.21976	1.05227	1.00311	0.704538	0.0898865	0.377956	0.49193	0.419901	0.475875	0.470467	0.275011	0.229428	0.263996	0.273727	0.297657	0.410739	0.546341	0.469811	0.531234	0.596952	0.701082	0.734244	0.658683	0.61128	0.502193	0.437184	0.409871	0.618768	0.683993	0.680062	0.671179	0.697713	0.544444	0.605576	0.773088	0.827019	0.803567
AAEL010047	0.101246	0.159361	0.0898117	0.21568	0.240577	0.339107	0.346751	0.259253	0.17239	0.0373879	0.105264	0.152602	0.115268	0.262208	0.262877	0.193723	0.160227	0.124926	0.0919389	0.0611229	0.14557	0.14489	0.16599	0.0979294	0.186403	0.191895	0.185794	0.149222	0.149802	0.131456	0.136167	0.151913	0.205091	0.178939	0.142393	0.077701	0.129957	0.154196	0.209353	0.228425	0.46464	0.521763
AAEL010059	1.48185	1.40272	1.68063	1.43634	1.31673	1.36145	1.41692	1.53309	1.59296	0.767216	1.53409	1.44921	1.27653	1.32425	1.4191	1.33972	1.28208	1.44397	1.47314	1.54989	1.54752	1.49592	1.52952	1.51838	1.56252	1.58095	1.5013	1.47946	1.47304	1.55752	1.55037	1.46521	1.49939	1.63476	1.60101	1.52707	1.46052	1.45751	1.23952	1.33875	1.32996	1.33672
AAEL010359	1.05322	1.28464	1.46014	1.2842	1.27193	1.20501	1.21791	1.3212	1.42504	0.518297	1.26066	1.19195	1.10925	1.09577	1.19505	1.1586	1.13964	1.22742	1.21862	1.22156	1.32088	1.2845	1.31059	1.29474	1.22173	1.25945	1.27531	1.29193	1.28803	1.11844	1.11225	1.18248	1.24984	1.27691	1.282	1.35215	1.63344	1.29614	1.11174	1.12205	1.10108	1.07977
AAEL010379	0.0525711	0.262734	0.0844667	0.525464	0.138585	0.202232	0.274346	0.28163	0.175421	0.00445414	0.0153939	0.00634401	0.00205059	0.00799334	0.00627678	0.00585442	0.00358885	0.00253546	0.00952495	0.0101966	0.00591586	0.00369853	0.00314401	0.000279107	0.00278574	0.00221432	0.00224535	0.00210801	0.00383029	0.00766819	0.00820638	0.00413205	0.0103169	0.0064704	0.00626569	0.00353284	0.00650828	0.0472607	0.0861067	0.0467182	0.256466	0.0121613
AAEL010977	1.54071	1.90092	1.9068	1.71272	1.57491	1.7508	1.82806	1.90074	1.90138	0.953518	1.58724	1.44787	1.2984	1.4289	1.51659	1.50556	1.48226	1.58791	1.58506	1.57874	1.58757	1.65606	1.63147	1.5504	1.6666	1.68341	1.73778	1.76252	1.80184	1.86739	1.88911	1.77283	1.89877	1.93332	1.91774	1.76279	2.02178	1.32737	1.20857	1.4498	1.69205	1.65962
AAEL012395	0	0	0	0	0	0	0	0	0	0	0	0	0	0	0	0	0	0	0	0	0	0	0	0	0	0	0	0	0	0	0	0	0	0	0	0	0	0	0	0	0	0
AAEL012698	0	0	0	0	0	0	0	0	0	0	0	0	0	0	0	0	0	0	0	0	0	0	0	0	0	0	0	0	0	0	0	0	0	0	0	0	0	0	0	0	0	0
AAEL012700	0	0	0	0	0	0	0	0	0	0	0	0	0	0	0	0	0	0	0	0	0	0	0	0	0	0	0	0	0	0	0	0	0	0	0	0	0	0	0	0	0	0
AAEL012701	0	0	0	0	0	0	0	0	0	0	0	0	0	0	0	0	0	0	0	0	0	0	0	0	0	0	0	0	0	0	0	0	0	0	0	0	0	0	0	0	0	0
AAEL012702	0	0	0	0	0	0	0	0	0	0	0	0	0	0	0	0	0	0	0	0	0	0	0	0	0	0	0	0	0	0	0	0	0	0	0	0	0	0	0	0	0	0
AAEL014428	0.104393	0.0676514	0.0201606	0.0202184	0.0235833	0.0542012	0.0643713	0.0672752	0.030738	0.0723151	0.10547	0.168418	0.0839555	0.00936958	0.028983	0.0156801	0.0129021	0.0134001	0.0114596	0.0202588	0.275282	0.084402	0.056163	0.03592	0.0360726	0.027011	0.0512539	0.0530627	0.0459356	0.0568108	0.263153	0.212868	0.157381	0.0332307	0.0208522	0.0123613	0.0082964	0.0431106	0.02194	0.206276	0.237663	0.468108
AAEL014699	0.154505	0.437475	0.13699	0.179318	0.300242	0.342546	0.374345	0.284224	0.281469	0.136369	0.430039	0.470666	0.488148	0.555969	0.492901	0.562463	0.474869	0.55531	0.345987	0.271695	0.520523	0.426336	0.453695	0.505957	0.58312	0.597306	0.495775	0.619537	0.579831	0.568568	0.524828	0.319393	0.346993	0.33506	0.232303	0.224818	0.293652	0.153777	0.191798	0.367132	0.416496	0.403889
AAEL015644	0.036274	0.248548	0.0813365	0.344959	0.370165	0.327201	0.334608	0.23538	0.22739	0.00743711	0.0225011	0.0428192	0.0254765	0.00942784	0.0189986	0.020662	0.00429153	0.00303261	0.0019166	0.0906758	0.0984394	0.054655	0.0426286	0.0198118	0.158438	0.165211	0.158808	0.189933	0.187636	0.167801	0.143402	0.0840618	0.160419	0.186752	0.0927006	0.0715903	0.301433	0.242477	0.276661	0.348479	0.181722	0.177692
AAEL016999	0.0148629	0.0780156	0.0267389	0.0392051	0.030233	0.0417122	0.0605974	0.063996	0.0638826	0.120673	0.482912	0.42061	0.374253	0.490323	0.490648	0.51773	0.490075	0.371045	0.418929	0.246396	0.104344	0.0889574	0.0476468	0.0348347	0.0600296	0.103108	0.123485	0.14383	0.162707	0.1597	0.15664	0.117782	0.184183	0.207176	0.195328	0.137081	0.269484	0.13675	0.0438058	0.0760054	0.173685	0.072705
AAEL017188	0.0220539	0.14179	0.15299	0.0457836	0.0602396	0.0781358	0.201565	0.284206	0.17729	0.0365465	0.0150019	0.00621895	0.00584449	0.0197512	0.0124878	0.0114477	0.00893413	0.00811303	0.0118965	0.0763668	0.0367636	0.0209562	0.0167958	0.0144432	0.0343093	0.045224	0.0286381	0.0250659	0.0230957	0.0189581	0.0189024	0.0236116	0.0253943	0.036975	0.0378244	0.0347476	0.0417289	0.0435692	0.0471374	0.067813	0.0221552	0.0286396
AAEL017209	0	0.0108325	0	0.0119056	0	0.01703	0.0160704	0.00997035	0.00919019	0	0.0223116	0.00484435	0.0298401	0.0160211	0.0109457	0.035422	0.0429365	0.024757	0	0	0	0.00498071	0	0	0.00969075	0.0109806	0	0	0	0.00499479	0.0518694	0.0503461	0.00568293	0.478516	0.276861	0.266936	0	0.0414539	0.0397387	0	0	0.0176556
AAEL017572	0.113328	0.248227	0.0796964	0.0612682	0.120361	0.218547	0.21948	0.155469	0.137697	0.0635765	0.197216	0.251079	0.125818	0.272785	0.22935	0.301173	0.248081	0.292116	0.153472	0.107026	0.295298	0.218523	0.246469	0.362225	0.560195	0.5134	0.235118	0.315891	0.269446	0.514562	0.467812	0.186403	0.235032	0.342401	0.131473	0.110577	0.0960025	0.0341865	0.0824049	0.155306	0.206459	0.247737
AAEL018040	0.090262	0.554401	0.198131	0.201376	0.298286	0.414604	0.467011	0.455286	0.363599	0.0513781	0.24266	0.250922	0.244655	0.381133	0.356717	0.368218	0.256985	0.0843144	0.105473	0.137612	0.479629	0.380573	0.412685	0.386196	0.353423	0.298483	0.245814	0.256326	0.252658	0.303114	0.281531	0.121491	0.202043	0.350786	0.286503	0.237119	0.298432	0.129483	0.248694	0.234965	0.366276	0.381639
AAEL018267	0.142287	0.355223	0.108114	0.369468	0.403919	0.274997	0.336804	0.27057	0.257945	0.200115	0.760037	0.671105	0.56958	0.59213	0.424863	0.616511	0.682322	0.230363	0.215466	0.180612	0.330531	0.302473	0.316548	0.233528	0.28218	0.24676	0.233423	0.25974	0.245082	0.190385	0.206587	0.140608	0.287101	0.354249	0.319558	0.363375	0.825206	0.351963	0.252617	0.199576	0.287211	0.281889
AAEL018334	0.097696	0.228963	0.0245171	0.114294	0.0909551	0.141288	0.167695	0.1709	0.113466	0.00861846	0.00361189	0.0398816	0.0224495	0.0370478	0.018163	0.00796574	0.00107111	0.000881963	0.00404109	0.0703132	0.200404	0.134915	0.112809	0.067883	0.167139	0.178934	0.108301	0.113329	0.113861	0.124922	0.405873	0.287395	0.361325	0.361101	0.133555	0.0871436	0.168802	0.214217	0.109654	0.192101	0.343532	0.447059
AAEL019463	0.129523	0.238291	0.124132	0.38354	0.757107	0.511023	0.238287	0.215213	0.175622	0.022015	0.0386283	0.0813065	0.0864702	0.0956908	0.148913	0.0671556	0.049521	0.0524099	0.0646759	0.049509	0.0201279	0.0194462	0.0314605	0.0647715	0.148904	0.254924	0.336727	0.333888	0.322623	0.299224	0.212646	0.128182	0.185051	0.253726	0.223675	0.22174	0.302963	0.143599	0.165893	0.262807	0.213086	0.152342
AAEL019641	0.0674257	0.121854	0.0643639	0.0603207	0.222772	0.207317	0.156736	0.128651	0.080932	0.0171979	0.0250504	0.0568932	0.0335949	0.153996	0.11058	0.0253645	0.0183391	0.022938	0.0253943	0.0421296	0.0367077	0.0371496	0.0367898	0.0388445	0.0264261	0.0159758	0.0108886	0.00962662	0.00996251	0.00768389	0.00542952	0.0113418	0.0600316	0.064134	0.039009	0.0303537	0.012491	0.0210367	0.0172301	0.154737	0.114199	0.140842
AAEL019847	0	0	0	0	0	0	0	0	0	0	0	0	0	0	0	0	0	0	0	0	0	0	0	0	0	0	0	0	0	0	0	0	0	0	0	0	0	0	0	0	0	0
AAEL020303	0.146077	0.184933	0.0900281	0.223566	0.32994	0.228137	0.191125	0.136463	0.143161	0.0438493	0.132523	0.166587	0.114944	0.130071	0.124095	0.127783	0.127893	0.107928	0.109124	0.122313	0.165845	0.158264	0.159956	0.175483	0.209776	0.165566	0.119145	0.120278	0.11111	0.113183	0.134685	0.0752112	0.092355	0.112306	0.084041	0.0803203	0.139711	0.132158	0.188954	0.187746	0.109199	0.120455
AAEL021570	0	0.671525	0.167046	0.117438	0.165173	0.206626	0.337281	0.250017	0.378426	0.351846	0.0968612	0.0287153	0.0676485	0.0215567	0.021952	0.0289971	0	0.0251332	0.0678974	0.403019	0.421565	0.578427	0.782995	1.10923	1.05533	1.13396	1.02433	1.10738	1.03066	1.13034	1.01481	1.02813	0.562141	0.785522	0.671479	0.794904	0.449942	0.24623	0.443425	0.635873	0.677257	0.455479
AAEL021738	0.0193687	0.311802	0.0689371	0.0937813	0.124798	0.184443	0.201278	0.213565	0.154008	0.0303338	0.070347	0.070811	0.0552835	0.121138	0.0597775	0.0934181	0.129988	0.178611	0.0942507	0.0744574	0.0327378	0.0190687	0.0330526	0.0887827	0.213445	0.237035	0.199626	0.312099	0.315546	0.371378	0.412648	0.230624	0.314229	0.451185	0.353724	0.296239	0.418564	0.171142	0.126104	0.110368	0.193275	0.120775
AAEL022734	0.0157216	0.023946	0.00544107	0.0236294	0.0218745	0.0215796	0.0332328	0.0325981	0.0226849	0.0134395	0.0409094	0.0217094	0.0159428	0.0357746	0.0572445	0.0477255	0.0201487	0.0262356	0.0175635	0.024611	0.0833237	0.105581	0.136123	0.153481	0.194344	0.213662	0.164174	0.401639	0.399435	0.444724	0.352341	0.0887078	0.0824498	0.0327668	0.0163661	0.0206117	0.0070274	0.0472461	0.0362068	0.0594492	0.178079	0.123756
AAEL022941	0.495149	0.962088	0.750939	0.602811	0.61442	0.802419	0.827656	0.862577	0.734735	0.304505	0.900746	0.769675	0.735979	0.674878	0.619877	0.771443	0.913104	0.384411	0.113352	0.214102	0.280203	0.27858	0.24898	0.266195	0.210128	0.195061	0.213681	0.180309	0.17257	0.173412	0.178301	0.270726	0.483335	0.723082	0.809832	0.84509	0.997462	0.48026	0.436315	0.382293	0.352882	0.314231
AAEL023524	0.00787768	0.0221468	0.0056863	0.0118287	0.022274	0.0249667	0.0250987	0.0243533	0.016375	0.0694626	0.0109902	0.00735124	0.00701622	0.00434773	0.00743368	0.00357374	0.0019037	0.00281796	0.00418593	0.00859089	0.00843176	0.00473886	0.00291364	0.00134301	0.00072438	0.00187641	0.00301373	0.00321838	0.00534102	0.00496226	0.00797226	0.0170966	0.01939	0.0329766	0.0184209	0.0139522	0.0161287	0.00988514	0.00838465	0.00664516	0.0178828	0.0180907
AAEL023958	0	0	0	0	0	0	0	0	0	0	0	0	0	0	0	0	0	0	0	0	0	0	0	0	0	0	0	0	0	0	0	0	0	0	0	0	0	0	0	0	0	0
AAEL025460	0.180999	0.79468	0.203913	0.522655	0.478827	0.504475	0.624574	0.549949	0.450972	0.184803	0.676742	0.722817	0.436621	0.465581	0.479491	0.640605	0.685108	0.394515	0.507636	0.235628	0.177256	0.147461	0.141019	0.0946378	0.191267	0.181867	0.178779	0.213397	0.211696	0.200782	0.27065	0.234267	0.495468	0.669132	0.577691	0.495982	1.07029	0.417891	0.288649	0.204113	0.317723	0.268109
AAEL026976	0.190948	0.114743	0.0782731	0.0668404	0.0889519	0.136884	0.174445	0.136953	0.11758	0.0545985	0.304684	0.270297	0.244761	0.214628	0.260594	0.262098	0.23773	0.132053	0.0740967	0.036137	0.0758954	0.0276606	0.0542877	0.0915112	0.35856	0.51602	0.509808	0.380459	0.312981	0.261114	0.231354	0.151456	0.2134	0.23195	0.224478	0.215243	0.313128	0.324268	0.223401	0.202962	0.196425	0.141264
AAEL027367	0.191571	0.207775	0.122923	0.133945	0.136511	0.154244	0.292768	0.301855	0.214654	0.0479104	0.182603	0.172229	0.160103	0.251549	0.259784	0.190762	0.179495	0.143004	0.135325	0.0455208	0.0189455	0.0113683	0.00712233	0.00648678	0.0111228	0.023285	0.0568566	0.054638	0.0560653	0.0343742	0.0196114	0.0268672	0.0696309	0.0854268	0.0776773	0.0642063	0.0401168	0.0636567	0.0625913	0.122096	0.190311	0.159778
AAEL027424	0.014832	0.0676961	0.0213104	0.0345171	0.0326053	0.0454489	0.0570868	0.052358	0.0454137	0.00566125	0.0221404	0.0180108	0.0313551	0.0304975	0.0425107	0.0168172	0.000654757	0.000923741	0.00174749	0.0302365	0.0600846	0.106246	0.198735	0.360834	0.375694	0.436851	0.353655	0.657577	0.637057	0.755487	0.565342	0.281984	0.185968	0.0984499	0.0627826	0.0744968	0.0205688	0.0895619	0.077599	0.123115	0.281734	0.196116
AAEL027539	0	0	0	0	0	0	0	0	0	0	0	0	0	0	0	0	0	0	0	0	0	0	0	0	0	0	0	0	0	0	0	0	0	0	0	0	0	0	0	0	0	0
AAEL027686	0.0225189	0.248419	0.0986465	0.117014	0.0470987	0.190244	0.454902	0.271675	0.151927	0.0229511	0.106688	0.14753	0.152165	0.177001	0.162266	0.16414	0.165089	0.0629854	0.0377415	0.0186274	0.199726	0.188031	0.128932	0.144872	0.145227	0.154593	0.0750858	0.0619532	0.0606471	0.0608875	0.0748678	0.083943	0.153924	0.287853	0.306345	0.251525	0.220176	0.0378451	0.0357939	0.119593	0.270641	0.24669

## Sheet: 3AaeABCs Immune expression
Microarray Expression data of Ae. aegypti ABC transporters post arboviral (YFV, WNV or DENV) infection to mosquito (Colpitts et al., 2011) (Figure 5 in main manuscript)
		YFV						DENV						WNV
		Day1		Day2		Day7		Day1		Day2		Day7		Day1		Day2		Day7
Name	Sequence ID	FC	P	FC	P	FC	P	FC	P	FC	P	FC	P	FC	P	FC	P	FC	P
ABCA1	AAEL012698	1.13061	0.437548	-1.31731	0.0766414	-1.70067	0.00417942	1.22029	0.141837	1.06617	0.631749	-1.30101	0.0547836	1.29666	0.0577815	-1.08768	0.530054	-1.42306	0.0115471
ABCA2.1	AAEL012702	1.32189	0.00439724	1.1098	0.192951	-1.11119	0.216236	1.50871	0.000293957	1.49223	0.00040137	1.25665	0.0323063	1.41489	0.0017422	1.02818	0.788015	1.2349	0.0470269
ABCA2.2	AAEL012700	1.22211	0.583753	1.43153	0.302243	1.34212	0.424683	1.47079	0.350815	2.27944	0.0510055	1.79285	0.161216	1.33569	0.482772	1.42523	0.391043	2.05073	0.0869532
ABCA4	AAEL001938	1.26822	0.162465	-1.46348	0.024789	-1.27059	0.159383	-1.90374	0.00414059	-1.34385	0.168385	1.77586	0.00970345	-1.59698	0.0323245	-1.57845	0.0366009	1.2573	0.283365
ABCA5	AAEL008386	-2.61659	0.0186194	1.23958	0.532291	1.0787	0.835751	-1.27226	0.429676	1.06069	0.846153	-2.12549	0.0170699	1.14376	0.658579	1.84973	0.0487249	-1.51861	0.174315
ABCA6	AAEL008384	1.62048	0.0475263	1.22901	0.335858	1.89435	0.0125031	1.86006	0.0975275	1.51702	0.260837	2.09612	0.0499315	2.10963	0.0480786	1.678	0.164541	1.93394	0.0789701
ABCA7.1	AAEL017572
ABCA7.2	AAEL014699	-1.5436	0.00013057	-1.35698	0.00143629	-1.04037	0.633914	1.00931	0.941142	-1.11274	0.396864	-1.17883	0.19498	1.08506	0.516468	1.07577	0.561389	-1.20481	0.143491
ABCA8	AAEL021738	1.27721	0.0736256	-1.26068	0.0706262	-1.04884	0.710718	1.36318	0.030335	1.13759	0.354432	-1.40695	0.0177543	1.1971	0.198762	1.03484	0.804608	-1.17432	0.249939
ABCA9	AAEL018040	-1.42721	0.00123487	-1.34789	0.00274259	-1.15365	0.122621	-1.7671	0.000413537	-1.82372	0.00022046	-2.0162	2.82653e-05	-1.25902	0.124179	-1.19843	0.224038	-1.25063	0.135105
ABCA10	AAEL012701	-1.00723	0.916666	-1.186	0.0183556	-1.1487	0.0612125	1.0338	0.646474	-1.03779	0.608902	-1.05445	0.465433	1.06329	0.398792	-1.16169	0.0441781	-1.02554	0.727693
ABCB1	AAEL008134	-1.23063	0.00109742	-1.14346	0.0128882	-1.07304	0.180298	-1.06042	0.403737	-1.13686	0.0729026	-1.24013	0.00374836	-1.01079	0.878009	-1.27874	0.00112147	-1.12602	0.0959692
ABCB2	AAEL010379	-2.54683	2.00473e-06	-1.54971	0.001382	-3.09556	2.36374e-07	-4.39486	1.2362e-09	-4.05475	4.50827e-09	-2.41124	2.61302e-05	-2.55057	1.02164e-05	-2.4756	1.68378e-05	-1.73715	0.00458736
ABCB3	AAEL022941	-1.3632	0.0931278	-1.20689	0.260698	-1.14353	0.446675	1.28928	0.301988	1.11367	0.659892	-2.06375	0.00505793	1.22921	0.400649	1.11108	0.666795	-1.00299	0.990266
ABCB4	AAEL006717	-1.68576	2.87978e-05	-1.64924	2.26487e-05	-1.49154	0.000346828	-1.03111	0.787216	-1.15734	0.202893	-1.41198	0.00414289	-1.1189	0.325353	-1.11986	0.321734	-1.3372	0.0141388
ABCB5	AAEL000434	-1.43843	0.000169374	-1.26173	0.00349672	-1.21108	0.0168069	-1.16317	0.0918126	-1.00338	0.969377	-1.32122	0.00292769	-1.05905	0.515026	1.04013	0.654791	-1.33644	0.00205053
ABCC1	AAEL005918	-1.12101	0.0755875	-1.75224	1.53372e-07	-2.29501	3.09498e-09	-1.37558	0.00275601	-1.82917	5.3068e-07	-1.38423	0.00232245	-1.18042	0.103153	-1.33141	0.00656225	-1.69473	5.66694e-06
ABCC2	AAEL025460	-1.13855	0.0507642	-1.14338	0.0336142	-1.25675	0.00224113	-1.21421	0.0823341	-1.26229	0.0388005	-1.96455	3.56167e-07	-1.10014	0.385369	-1.08689	0.44795	-1.65839	4.25536e-05
ABCC3	AAEL005929	-1.03908	0.727414	-1.06408	0.54845	-1.12482	0.294778	1.02343	0.843039	-1.0692	0.568111	-1.41241	0.00523283	1.07105	0.558219	1.19158	0.139979	-1.36735	0.010659
ABCC4.1	AAEL012395	-1.60937	0.0029266	-1.28049	0.0634991	1.18591	0.213372	-1.24127	0.345308	-1.91879	0.00659912	-2.79475	5.9385e-05	-1.12876	0.595316	-1.24788	0.333735	-1.14394	0.555569
ABCC4.2	AAEL019847	-2.0495	0.0163325	-1.66704	0.0559671	-1.76816	0.0474112	-1.21732	0.471283	-1.70236	0.0566045	-1.2433	0.425387	1.02391	0.930772	-1.19526	0.513235	-1.60996	0.0863757
ABCC5	AAEL023958	-1.66671	0.0142557	1.26883	0.182329	1.55412	0.0297427	-2.12874	0.0149414	-2.25574	0.00920776	-3.86314	5.49932e-05	-1.19932	0.542446	1.47149	0.199514	-2.39684	0.00544613
ABCC6	AAEL027539	-1.84666	0.14744	-1.2416	0.571288	-1.04562	0.912515	1.48201	0.134235	1.37131	0.226759	1.16873	0.547501	1.515	0.114418	-1.04072	0.877349	-1.0042	0.987056
ABCC7	AAEL018267	-1.1603	0.137425	1.04044	0.659421	1.1256	0.229942	1.06646	0.0954832	1.15107	0.000632624	1.11037	0.00846812	1.03088	0.423684	1.08746	0.0320017	1.14292	0.00108087
ABCC8	AAEL005045	-1.09984	0.558746	-1.76186	0.00214271	-1.63105	0.00872763	-1.20076	0.367069	-1.16915	0.440346	-1.10504	0.621024	-1.05011	0.808506	-1.60926	0.0229726	-1.61261	0.0224228
ABCC9	AAEL005026	-3.86978	0.00110318	-2.54136	0.00892948	-4.39188	0.000537178	-1.79076	0.0121642	-1.84733	0.00855719	-1.09287	0.689701	-1.7748	0.0134368	-1.97174	0.00398374	-2.05769	0.00237114
ABCC10	AAEL005043	2.04202	0.0167582	1.03118	0.901516	-1.00737	0.977991	1.75962	0.0140719	-1.05837	0.797039	-1.15441	0.51611	2.11342	0.00158193	1.13746	0.560012	-1.05185	0.818701
ABCC12	AAEL020303	-1.75686	6.86786e-06	-1.21352	0.0201686	-1.13548	0.128224	-1.14262	0.299873	-1.47898	0.00387203	-1.04329	0.740067	-1.0928	0.488336	-1.12868	0.34593	-1.20293	0.153605
ABCC13	AAEL023524	1.84664	3.20684e-05	1.48041	0.00096239	1.45196	0.0023335	1.47511	0.0538622	1.17499	0.413776	-1.68272	0.011357	1.39843	0.0941222	1.19274	0.372166	1.07807	0.702182
ABCC14	AAEL004743	2.04514	1.3745e-07	1.15389	0.0475367	1.46876	0.000102509	2.2173	0.00116903	1.89127	0.00771827	2.14101	0.00179778	2.01463	0.00372655	2.1399	0.00180913	1.71541	0.0222081
ABCC16	AAEL017209
ABCC17	AAEL015644	1.61563	0.0245027	1.16675	0.398023	1.14997	0.472056	1.19458	0.366403	-1.06231	0.757579	-1.6592	0.0132676	1.38834	0.100029	1.01639	0.933807	1.08364	0.681863
ABCD1	AAEL010047	-1.03699	0.537685	-1.05841	0.308733	-1.24773	0.00196756	-1.29363	0.0284243	-1.0899	0.450164	-1.11751	0.331048	-1.25257	0.0534088	-1.00829	0.942032	-1.12289	0.310844
ABCD2	AAEL002913	-1.19681	6.9176e-05	-1.19706	3.56857e-05	1.00153	0.96195	1.00007	0.99872	-1.10927	0.0302797	-1.0363	0.443085	-1.03304	0.484144	-1.12153	0.0173424	-1.11958	0.0189848
ABCE1	AAEL010059	1.02719	0.0665834	1.00835	0.519278	-1.0073	0.596304	1.00078	0.985423	-1.01451	0.737507	-1.00764	0.85942	1.00938	0.827851	-1.03828	0.3842	-1.00039	0.992822
ABCF1	AAEL001101	-1.11111	0.087279	-1.04943	0.3817	-1.06209	0.309213	1.024	0.732152	-1.0585	0.413726	-1.14973	0.0498482	1.03151	0.654491	-1.00595	0.931736	-1.10233	0.16502
ABCF2	AAEL010977	1.06984	0.0266971	1.00842	0.745361	1.00716	0.796013	1.03651	0.00895737	-1.00101	0.938711	1.0023	0.860631	1.03223	0.0195282	-1.00081	0.950576	1.00186	0.887042
ABCF3	AAEL010359	1.0108	0.668027	-1.01939	0.415667	1.00104	0.965514	1.00873	0.702411	-1.00375	0.86911	-1.03314	0.157412	1.01229	0.591817	-1.02942	0.207279	1.016	0.486759
ABCG1	AAEL016999
ABCG2	AAEL021570
ABCG3	AAEL008138	-1.61653	0.000248204	-1.57243	0.000232528	1.04442	0.659301	-1.29029	0.158714	-1.29865	0.148704	-1.60446	0.0113131	-1.34649	0.101608	-1.10331	0.582193	-1.54979	0.0182044
ABCG4	AAEL003703	1.67106	0.0608839	1.61081	0.0625789	1.58832	0.0873182	-1.04737	0.8621	-1.19024	0.514531	-1.01895	0.943826	1.09375	0.736774	1.17489	0.546209	1.13888	0.626016
ABCG5	AAEL017188
ABCG7	AAEL008672	1.03872	0.317162	1.0191	0.588869	-1.00703	0.851167	1.00799	0.84088	-1.04511	0.269554	1.00767	0.847142	-1.03184	0.430935	-1.01078	0.786768	1.02063	0.606957
ABCG8	AAEL019463	-1.61038	4.05818e-05	-1.54724	4.97873e-05	-2.18859	1.89656e-07	-1.49059	0.00416794	-1.32911	0.0358121	-1.44753	0.00746932	-1.22072	0.135062	-1.21641	0.141909	-1.52073	0.00276711
ABCG10	AAEL027367	-1.60637	1.96128e-06	-1.51856	3.75728e-06	-1.33385	0.00027977	-1.19227	0.0408427	-1.30539	0.00275582	-1.19303	0.0401632	-1.1989	0.0352273	-1.22119	0.0211665	-1.09978	0.258813
ABCG11	AAEL008635	1.03908	0.345364	-1.32097	3.90419e-06	-1.60804	1.83558e-08	-1.55648	2.59459e-08	-1.42648	1.84546e-06	-1.0801	0.225664	-1.01002	0.874187	-1.3867	7.4229e-06	-1.16759	0.0180026
ABCG13	AAEL022734	-2.17815	0.00278994	-1.22408	0.326038	1.25736	0.299151	-1.52936	0.017712	-1.72575	0.00292588	-2.00131	0.000253556	-1.33555	0.099125	1.00364	0.983151	-1.229	0.235527
ABCG14	AAEL027424	-3.15273	1.67639e-06	-1.28583	0.0768012	-1.70409	0.00215622	-2.57636	1.17909e-06	-1.97549	0.000171112	-1.65786	0.00361661	-2.21805	2.00172e-05	-1.33763	0.0816232	-1.42785	0.0348152
ABCG15	AAEL019641	-1.07408	0.370373	-2.32431	2.83292e-08	-3.07332	1.97762e-09	-2.68643	4.29254e-10	-4.5882	3.18336e-15	-2.87574	8.22489e-11	-1.31271	0.0253864	-2.22825	4.89227e-08	-2.38573	8.41963e-09
ABCG16	AAEL008625	-3.36919	4.95639e-10	-1.57954	1.83706e-05	-3.63839	2.30575e-10	-6.43065	2.55198e-13	-4.08149	4.08811e-10	-2.11421	6.4777e-05	-3.78874	1.49803e-09	-2.46809	3.74991e-06	-2.36031	8.58212e-06
ABCG17	AAEL008628	-4.36778	2.67575e-06	-2.73113	6.89923e-05	-2.88966	7.74589e-05	-6.05452	3.05618e-16	-4.60083	4.24255e-14	-2.4635	2.70086e-08	-4.27217	1.76715e-13	-2.82409	1.13233e-09	-2.36664	6.99384e-08
ABCG18	AAEL008632	-1.14441	0.135236	-1.17024	0.0687604	-1.46135	0.000621165	-1.56862	3.17707e-05	-1.30829	0.00741875	-1.04208	0.665966	-1.27912	0.0134493	-1.56928	3.13486e-05	-1.10863	0.283391
ABCG19/G20	AAEL026976	1.25858	0.0426934	-1.2781	0.0236089	-1.22569	0.068289	1.17033	0.10415	-1.04207	0.664854	1.38653	0.00139123	1.02537	0.792049	-1.28357	0.0119936	-1.0668	0.497475
ABCG21	AAEL008624	-1.25606	0.0056961	-1.09225	0.194619	-1.27713	0.00358004	-1.21484	0.00748997	-1.26164	0.00173462	-1.26257	0.00168394	-1.09795	0.182056	-1.1415	0.0618682	-1.25136	0.0024031
ABCG22	AAEL027686	-1.26883	0.006757	-1.4989	5.73617e-05	-1.6867	8.53322e-06	-1.56798	4.13588e-07	-1.97819	3.56476e-11	-1.22486	0.00855093	-1.3503	0.000212734	-1.34908	0.000220645	-1.23239	0.0069033
ABCH1	AAEL005491	-1.44253	4.27499e-06	-1.53241	3.74127e-07	-1.90316	6.39386e-09	-3.47411	2.10862e-13	-1.91978	8.82847e-07	-1.39415	0.00466234	-2.30382	5.81475e-09	-1.69598	2.79192e-05	-1.36302	0.00791698
ABCH2	AAEL018334	-1.30468	0.00142996	-1.32951	0.000486711	-1.79216	7.39143e-07	-2.94822	2.32789e-10	-2.12297	6.00417e-07	-1.40112	0.0102552	-1.63133	0.000368062	-1.37687	0.0144842	-1.24473	0.0871407
ABCH3	AAEL014428	-1.65233	0.000604516	-1.30858	0.0232061	-1.40513	0.0094175	-2.08605	4.58433e-07	-1.42768	0.0052605	-1.04901	0.692048	-2.3184	3.12268e-08	-1.41162	0.00671629	-1.29255	0.0390885
		Colpitts 2011
		YFV						DENV						WNV
		Day1		Day2		Day7		Day1		Day2		Day7		Day1		Day2		Day7
Name	Sequence ID	FC	P	FC	P	FC	P	FC	P	FC	P	FC	P	FC	P	FC	P	FC	P
ABCA1	AAEL012698	ns	ns	ns	ns	-1.70067	0.00417942	ns	ns	ns	ns	ns	ns	ns	ns	ns	ns	-1.42306	0.0115471
ABCA2.1	AAEL012702	1.32189	0.00439724	ns	ns	ns	ns	1.50871	0.000293957	1.49223	0.00040137	1.25665	0.0323063	1.41489	0.0017422	ns	ns	1.2349	0.0470269
ABCA2.2	AAEL012700	ns	ns	ns	ns	ns	ns	ns	ns	ns	ns	ns	ns	ns	ns	ns	ns	ns	ns
ABCA4	AAEL001938	ns	ns	-1.46348	0.024789	ns	ns	-1.90374	0.00414059	ns	ns	1.77586	0.00970345	-1.59698	0.0323245	-1.57845	0.0366009	ns	ns
ABCA5	AAEL008386	-2.61659	0.0186194	ns	ns	ns	ns	ns	ns	ns	ns	-2.12549	0.0170699	ns	ns	1.84973	0.0487249	ns	ns
ABCA6	AAEL008384	1.62048	0.0475263	ns	ns	1.89435	0.0125031	ns	ns	ns	ns	2.09612	0.0499315	2.10963	0.0480786	ns	ns	ns	ns
ABCA7.1	AAEL017572	ns	ns	ns	ns	ns	ns	ns	ns	ns	ns	ns	ns	ns	ns	ns	ns	ns	ns
ABCA7.2	AAEL014699	-1.5436	0.00013057	-1.35698	0.00143629	ns	ns	ns	ns	ns	ns	ns	ns	ns	ns	ns	ns	ns	ns
ABCA8	AAEL021738	ns	ns	ns	ns	ns	ns	1.36318	0.030335	ns	ns	-1.40695	0.0177543	ns	ns	ns	ns	ns	ns
ABCA9	AAEL018040	-1.42721	0.00123487	-1.34789	0.00274259	ns	ns	-1.7671	0.000413537	-1.82372	0.00022046	-2.0162	2.82653e-05	ns	ns	ns	ns	ns	ns
ABCA10	AAEL012701	ns	ns	-1.186	0.0183556	ns	ns	ns	ns	ns	ns	ns	ns	ns	ns	-1.16169	0.0441781	ns	ns
ABCB1	AAEL008134	-1.23063	0.00109742	-1.14346	0.0128882	ns	ns	ns	ns	ns	ns	-1.24013	0.00374836	ns	ns	-1.27874	0.00112147	ns	ns
ABCB2	AAEL010379	-2.54683	2.00473e-06	-1.54971	0.001382	-3.09556	2.36374e-07	-4.39486	1.2362e-09	-4.05475	4.50827e-09	-2.41124	2.61302e-05	-2.55057	1.02164e-05	-2.4756	1.68378e-05	-1.73715	0.00458736
ABCB3	AAEL022941	ns	ns	ns	ns	ns	ns	ns	ns	ns	ns	-2.06375	0.00505793	ns	ns	ns	ns	ns	ns
ABCB4	AAEL006717	-1.68576	2.87978e-05	-1.64924	2.26487e-05	-1.49154	0.000346828	ns	ns	ns	ns	-1.41198	0.00414289	ns	ns	ns	ns	-1.3372	0.0141388
ABCB5	AAEL000434	-1.43843	0.000169374	-1.26173	0.00349672	-1.21108	0.0168069	ns	ns	ns	ns	-1.32122	0.00292769	ns	ns	ns	ns	-1.33644	0.00205053
ABCC1	AAEL005918	ns	ns	-1.75224	1.53372e-07	-2.29501	3.09498e-09	-1.37558	0.00275601	-1.82917	5.3068e-07	-1.38423	0.00232245	ns	ns	-1.33141	0.00656225	-1.69473	5.66694e-06
ABCC2	AAEL025460	ns	ns	-1.14338	0.0336142	-1.25675	0.00224113	ns	ns	-1.26229	0.0388005	-1.96455	3.56167e-07	ns	ns	ns	ns	-1.65839	4.25536e-05
ABCC3	AAEL005929	ns	ns	ns	ns	ns	ns	ns	ns	ns	ns	-1.41241	0.00523283	ns	ns	ns	ns	-1.36735	0.010659
ABCC4.1	AAEL012395	-1.60937	0.0029266	ns	ns	ns	ns	ns	ns	-1.91879	0.00659912	-2.79475	5.9385e-05	ns	ns	ns	ns	ns	ns
ABCC4.2	AAEL019847	-2.0495	0.0163325	ns	ns	-1.76816	0.0474112	ns	ns	ns	ns	ns	ns	ns	ns	ns	ns	ns	ns
ABCC5	AAEL023958	-1.66671	0.0142557	ns	ns	ns	ns	-2.12874	0.0149414	-2.25574	0.00920776	-3.86314	5.49932e-05	ns	ns	ns	ns	-2.39684	0.00544613
ABCC6	AAEL027539	ns	ns	ns	ns	ns	ns	ns	ns	ns	ns	ns	ns	ns	ns	ns	ns	ns	ns
ABCC7	AAEL018267	ns	ns	ns	ns	ns	ns	ns	ns	1.15107	0.000632624	ns	ns	ns	ns	1.08746	0.0320017	1.14292	0.00108087
ABCC8	AAEL005045	ns	ns	-1.76186	0.00214271	-1.63105	0.00872763	ns	ns	ns	ns	ns	ns	ns	ns	-1.60926	0.0229726	-1.61261	0.0224228
ABCC9	AAEL005026	-3.86978	0.00110318	-2.54136	0.00892948	-4.39188	0.000537178	-1.79076	0.0121642	-1.84733	0.00855719	ns	ns	-1.7748	0.0134368	-1.97174	0.00398374	-2.05769	0.00237114
ABCC10	AAEL005043	2.04202	0.0167582	ns	ns	ns	ns	1.75962	0.0140719	ns	ns	ns	ns	2.11342	0.00158193	ns	ns	ns	ns
ABCC12	AAEL020303	-1.75686	6.86786e-06	-1.21352	0.0201686	ns	ns	ns	ns	-1.47898	0.00387203	ns	ns	ns	ns	ns	ns	ns	ns
ABCC13	AAEL023524	1.84664	3.20684e-05	1.48041	0.00096239	1.45196	0.0023335	ns	ns	ns	ns	-1.68272	0.011357	ns	ns	ns	ns	ns	ns
ABCC14	AAEL004743	2.04514	1.3745e-07	1.15389	0.0475367	1.46876	0.000102509	2.2173	0.00116903	1.89127	0.00771827	2.14101	0.00179778	2.01463	0.00372655	2.1399	0.00180913	1.71541	0.0222081
ABCC16	AAEL017209	ns	ns	ns	ns	ns	ns	ns	ns	ns	ns	ns	ns	ns	ns	ns	ns	ns	ns
ABCC17	AAEL015644	1.61563	0.0245027	ns	ns	ns	ns	ns	ns	ns	ns	-1.6592	0.0132676	ns	ns	ns	ns	ns	ns
ABCD1	AAEL010047	ns	ns	ns	ns	-1.24773	0.00196756	-1.29363	0.0284243	ns	ns	ns	ns	ns	ns	ns	ns	ns	ns
ABCD2	AAEL002913	-1.19681	6.9176e-05	-1.19706	3.56857e-05	ns	ns	ns	ns	-1.10927	0.0302797	ns	ns	ns	ns	-1.12153	0.0173424	-1.11958	0.0189848
ABCE1	AAEL010059	ns	ns	ns	ns	ns	ns	ns	ns	ns	ns	ns	ns	ns	ns	ns	ns	ns	ns
ABCF1	AAEL001101	ns	ns	ns	ns	ns	ns	ns	ns	ns	ns	-1.14973	0.0498482	ns	ns	ns	ns	ns	ns
ABCF2	AAEL010977	1.06984	0.0266971	ns	ns	ns	ns	1.03651	0.00895737	ns	ns	ns	ns	1.03223	0.0195282	ns	ns	ns	ns
ABCF3	AAEL010359	ns	ns	ns	ns	ns	ns	ns	ns	ns	ns	ns	ns	ns	ns	ns	ns	ns	ns
ABCG1	AAEL016999	ns	ns	ns	ns	ns	ns	ns	ns	ns	ns	ns	ns	ns	ns	ns	ns	ns	ns
ABCG2	AAEL021570	ns	ns	ns	ns	ns	ns	ns	ns	ns	ns	ns	ns	ns	ns	ns	ns	ns	ns
ABCG3	AAEL008138	-1.61653	0.000248204	-1.57243	0.000232528	ns	ns	ns	ns	ns	ns	-1.60446	0.0113131	ns	ns	ns	ns	-1.54979	0.0182044
ABCG4	AAEL003703	ns	ns	ns	ns	ns	ns	ns	ns	ns	ns	ns	ns	ns	ns	ns	ns	ns	ns
ABCG5	AAEL017188	ns	ns	ns	ns	ns	ns	ns	ns	ns	ns	ns	ns	ns	ns	ns	ns	ns	ns
ABCG7	AAEL008672	ns	ns	ns	ns	ns	ns	ns	ns	ns	ns	ns	ns	ns	ns	ns	ns	ns	ns
ABCG8	AAEL019463	-1.61038	4.05818e-05	-1.54724	4.97873e-05	-2.18859	1.89656e-07	-1.49059	0.00416794	-1.32911	0.0358121	-1.44753	0.00746932	ns	ns	ns	ns	-1.52073	0.00276711
ABCG10	AAEL027367	-1.60637	1.96128e-06	-1.51856	3.75728e-06	-1.33385	0.00027977	-1.19227	0.0408427	-1.30539	0.00275582	-1.19303	0.0401632	-1.1989	0.0352273	-1.22119	0.0211665	ns	ns
ABCG11	AAEL008635	ns	ns	-1.32097	3.90419e-06	-1.60804	1.83558e-08	-1.55648	2.59459e-08	-1.42648	1.84546e-06	ns	ns	ns	ns	-1.3867	7.4229e-06	-1.16759	0.0180026
ABCG13	AAEL022734	-2.17815	0.00278994	ns	ns	ns	ns	-1.52936	0.017712	-1.72575	0.00292588	-2.00131	0.000253556	ns	ns	ns	ns	ns	ns
ABCG14	AAEL027424	-3.15273	1.67639e-06	ns	ns	ns	ns	-2.57636	1.17909e-06	-1.97549	0.000171112	-1.65786	0.00361661	-2.21805	2.00172e-05	ns	ns	-1.42785	0.0348152
ABCG15	AAEL019641	ns	ns	-2.32431	2.83292e-08	-3.07332	1.97762e-09	-2.68643	4.29254e-10	-4.5882	3.18336e-15	-2.87574	8.22489e-11	-1.31271	0.0253864	-2.22825	4.89227e-08	-2.38573	8.41963e-09
ABCG16	AAEL008625	-3.36919	4.95639e-10	-1.57954	1.83706e-05	-3.63839	2.30575e-10	-6.43065	2.55198e-13	-4.08149	4.08811e-10	-2.11421	6.4777e-05	-3.78874	1.49803e-09	-2.46809	3.74991e-06	-2.36031	8.58212e-06
ABCG17	AAEL008628	-4.36778	2.67575e-06	-2.73113	6.89923e-05	-2.88966	7.74589e-05	-6.05452	3.05618e-16	-4.60083	4.24255e-14	-2.4635	2.70086e-08	-4.27217	1.76715e-13	-2.82409	1.13233e-09	-2.36664	6.99384e-08
ABCG18	AAEL008632	ns	ns	ns	ns	-1.46135	0.000621165	-1.56862	3.17707e-05	-1.30829	0.00741875	ns	ns	-1.27912	0.0134493	-1.56928	3.13486e-05	ns	ns
ABCG19/G20	AAEL026976	1.25858	0.0426934	-1.2781	0.0236089	ns	ns	ns	ns	ns	ns	1.38653	0.00139123	ns	ns	-1.28357	0.0119936	ns	ns
ABCG21	AAEL008624	-1.25606	0.0056961	ns	ns	-1.27713	0.00358004	-1.21484	0.00748997	-1.26164	0.00173462	-1.26257	0.00168394	ns	ns	ns	ns	-1.25136	0.0024031
ABCG22	AAEL027686	-1.26883	0.006757	-1.4989	5.73617e-05	-1.6867	8.53322e-06	-1.56798	4.13588e-07	-1.97819	3.56476e-11	-1.22486	0.00855093	-1.3503	0.000212734	-1.34908	0.000220645	-1.23239	0.0069033
ABCH1	AAEL005491	-1.44253	4.27499e-06	-1.53241	3.74127e-07	-1.90316	6.39386e-09	-3.47411	2.10862e-13	-1.91978	8.82847e-07	-1.39415	0.00466234	-2.30382	5.81475e-09	-1.69598	2.79192e-05	-1.36302	0.00791698
ABCH2	AAEL018334	-1.30468	0.00142996	-1.32951	0.000486711	-1.79216	7.39143e-07	-2.94822	2.32789e-10	-2.12297	6.00417e-07	-1.40112	0.0102552	-1.63133	0.000368062	ns	ns	ns	ns
ABCH3	AAEL014428	-1.65233	0.000604516	-1.30858	0.0232061	-1.40513	0.0094175	-2.08605	4.58433e-07	-1.42768	0.0052605	ns	ns	-2.3184	3.12268e-08	-1.41162	0.00671629	-1.29255	0.0390885
	YFV_D1	YFV_D2	YFV_D7	WNV_D1	WNV_D2	WNV_D7	DENV_D1	DENV_D2	DENV_D7
AaeABCA1	0	0	-1.70067	0	0	-1.42306	0	0	0
AaeABCA2.1	1.32189	0	0	1.41489	0	1.2349	1.50871	1.49223	1.25665
AaeABCA4	0	-1.46348	0	-1.59698	-1.57845	0	-1.90374	0	1.77586
AaeABCA5	-2.61659	0	0	0	1.84973	0	0	0	-2.12549
AaeABCA6	1.62048	0	1.89435	2.10963	0	0	0	0	2.09612
AaeABCA7.2	-1.5436	-1.35698	0	0	0	0	0	0	0
AaeABCA8	0	0	0	0	0	0	1.36318	0	-1.40695
AaeABCA9	-1.42721	-1.34789	0	0	0	0	-1.7671	-1.82372	-2.0162
AaeABCA10	0	-1.186	0	0	-1.16169	0	0	0	0
AaeABCB1	-1.23063	-1.14346	0	0	-1.27874	0	0	0	-1.24013
AaeABCB2	-2.54683	-1.54971	-3.09556	-2.55057	-2.4756	-1.73715	-4.39486	-4.05475	-2.41124
AaeABCB3	0	0	0	0	0	0	0	0	-2.06375
AaeABCB4	-1.68576	-1.64924	-1.49154	0	0	-1.3372	0	0	-1.41198
AaeABCB5	-1.43843	-1.26173	-1.21108	0	0	-1.33644	0	0	-1.32122
AaeABCC1	0	-1.75224	-2.29501	0	-1.33141	-1.69473	-1.37558	-1.82917	-1.38423
AaeABCC2	0	-1.14338	-1.25675	0	0	-1.65839	0	-1.26229	-1.96455
AaeABCC3	0	0	0	0	0	-1.36735	0	0	-1.41241
AaeABCC4.1	-1.60937	0	0	0	0	0	0	-1.91879	-2.79475
AaeABCC4.2	-2.0495	0	-1.76816	0	0	0	0	0	0
AaeABCC5	-1.66671	0	0	0	0	-2.39684	-2.12874	-2.25574	-3.86314
AaeABCC7	0	0	0	0	1.08746	1.14292	0	1.15107	0
AaeABCC8	0	-1.76186	-1.63105	0	-1.60926	-1.61261	0	0	0
AaeABCC9	-3.86978	-2.54136	-4.39188	-1.7748	-1.97174	-2.05769	-1.79076	-1.84733	0
AaeABCC10	2.04202	0	0	2.11342	0	0	1.75962	0	0
AaeABCC12	-1.75686	-1.21352	0	0	0	0	0	-1.47898	0
AaeABCC13	1.84664	1.48041	1.45196	0	0	0	0	0	-1.68272
AaeABCC14	2.04514	1.15389	1.46876	2.01463	2.1399	1.71541	2.2173	1.89127	2.14101
AaeABCC17	1.61563	0	0	0	0	0	0	0	-1.6592
AaeABCD1	0	0	-1.24773	0	0	0	-1.29363	0	0
AaeABCD2	-1.19681	-1.19706	0	0	-1.12153	-1.11958	0	-1.10927	0
AaeABCF1	0	0	0	0	0	0	0	0	-1.14973
AaeABCF2	1.06984	0	0	1.03223	0	0	1.03651	0	0
AaeABCG3	-1.61653	-1.57243	0	0	0	-1.54979	0	0	-1.60446
AaeABCG8	-1.61038	-1.54724	-2.18859	0	0	-1.52073	-1.49059	-1.32911	-1.44753
AaeABCG10	-1.60637	-1.51856	-1.33385	-1.1989	-1.22119	0	-1.19227	-1.30539	-1.19303
AaeABCG11	0	-1.32097	-1.60804	0	-1.3867	-1.16759	-1.55648	-1.42648	0
AaeABCG13	-2.17815	0	0	0	0	0	-1.52936	-1.72575	-2.00131
AaeABCG14	-3.15273	0	0	-2.21805	0	-1.42785	-2.57636	-1.97549	-1.65786
AaeABCG15	0	-2.32431	-3.07332	-1.31271	-2.22825	-2.38573	-2.68643	-4.5882	-2.87574
AaeABCG16	-3.36919	-1.57954	-3.63839	-3.78874	-2.46809	-2.36031	-6.43065	-4.08149	-2.11421
AaeABCG17	-4.36778	-2.73113	-2.88966	-4.27217	-2.82409	-2.36664	-6.05452	-4.60083	-2.4635
AaeABCG18	0	0	-1.46135	-1.27912	-1.56928	0	-1.56862	-1.30829	0
AaeABCG19/G20	1.25858	-1.2781	0	0	-1.28357	0	0	0	1.38653
AaeABCG21	-1.25606	0	-1.27713	0	0	-1.25136	-1.21484	-1.26164	-1.26257
AaeABCG22	-1.26883	-1.4989	-1.6867	-1.3503	-1.34908	-1.23239	-1.56798	-1.97819	-1.22486
AaeABCH1	-1.44253	-1.53241	-1.90316	-2.30382	-1.69598	-1.36302	-3.47411	-1.91978	-1.39415
AaeABCH2	-1.30468	-1.32951	-1.79216	-1.63133	0	0	-2.94822	-2.12297	-1.40112
AaeABCH3	-1.65233	-1.30858	-1.40513	-2.3184	-1.41162	-1.29255	-2.08605	-1.42768	0
